# Supplementary material for: Population-based incidence of all-cause anaphylaxis and its development over time: a systematic review and meta-analysis
Source: Front Allergy. 2023 Dec 12;4:1249280. doi: 10.3389/falgy.2023.1249280 (PMC10749935; doi:10.3389/falgy.2023.1249280)
Supplement: Supplementary file 2 [file Datasheet2.csv]

publ_id	publ	year	continent	population_source	age_code	setting	incidence_1g	severity_code	reaction_code	anaphylaxis_code	epi_code	events_recalc	events
1	Yoon et al. 2017 [36]	2011.5	1	6000000	2	1	.49	2	1	1	3	29.4	29
2	Cetinkaya et al. 2013 [37]	2010.5	1	12703000	2	2	.9	2	1	2	3	114.327	114
3	Lin et al. 2008 [16]	1990	2	5523070	1	2	1	2	2	2	3	55.2307	55
3	Lin et al. 2008 [16]	2006	2	5094314	1	2	4.7	2	2	2	3	239.4328	239
4	Lin & Shah 2008 [40]	2001	2	285081556	2	2	1.99	2	2	2	3	5673.123	5673
4	Lin & Shah 2008 [40]	2003	2	290326418	2	2	2	2	2	2	3	5806.528	5807
4	Lin & Shah 2008 [40]	2002	2	287803914	2	2	2.05	2	2	2	3	5899.98	5900
4	Lin & Shah 2008 [40]	1998	2	270248000	2	2	2.07	2	2	2	3	5594.133	5594
4	Lin & Shah 2008 [40]	2000	2	282171957	2	2	2.1	2	2	2	3	5925.611	5926
4	Lin & Shah 2008 [40]	1999	2	272691000	2	2	2.15	2	2	2	3	5862.857	5863
4	Lin & Shah 2008 [40]	2004	2	293045739	2	2	2.17	2	2	2	3	6359.093	6359
4	Lin & Shah 2008 [40]	2005	2	295753151	2	2	2.26	2	2	2	3	6684.021	6684
5	Lin et al. 2005 [42]	1996.5	2	18976457	2	2	2.11	2	2	2	3	400.4032	400
6	Turner et al. 2015 [28]	1992	3	52360000	2	2	1	2	2	2	3	523.6	524
6	Turner et al. 2015 [28]	2012	3	52360000	2	2	7	2	2	2	3	3665.2	3665
7	Van der Klauw et al. 1993 [45]	1987.5	3	14679077	2	2	1.14	2	2	2	3	167.3415	167
8	Tham et al. 2008 [47]	2001.5	1	4088336	2	3	1.2	2	2	2	2	49.06004	49
9	Tejedor Alonso et al. 2015 [48]	1998	3	39852649	2	2	1.32	2	1	2	3	526.055	526
9	Tejedor Alonso et al. 2015 [48]	2000	3	40499789	2	2	1.4	2	1	2	3	566.997	567
9	Tejedor Alonso et al. 2015 [48]	1999	3	40202159	2	2	1.42	2	1	2	3	570.8707	571
9	Tejedor Alonso et al. 2015 [48]	2001	3	41116841	2	2	1.53	2	1	2	3	629.0876	629
9	Tejedor Alonso et al. 2015 [48]	2002	3	41837895	2	2	1.54	2	1	2	3	644.3036	644
9	Tejedor Alonso et al. 2015 [48]	2003	3	42717064	2	2	1.6	2	1	2	3	683.473	683
9	Tejedor Alonso et al. 2015 [48]	2004	3	43197684	2	2	1.66	2	1	2	3	717.0815	717
9	Tejedor Alonso et al. 2015 [48]	2005	3	44108530	2	2	1.71	2	1	2	3	754.2559	754
9	Tejedor Alonso et al. 2015 [48]	2007	3	45200737	2	2	1.71	2	1	2	3	772.9326	773
9	Tejedor Alonso et al. 2015 [48]	2006	3	44708964	2	2	1.81	2	1	2	3	809.2322	809
9	Tejedor Alonso et al. 2015 [48]	2008	3	46157822	2	2	1.89	2	1	2	3	872.3828	872
9	Tejedor Alonso et al. 2015 [48]	2009	3	46745807	2	2	2.08	2	1	2	3	972.3127	972
9	Tejedor Alonso et al. 2015 [48]	2011	3	47190493	2	2	2.5	2	1	2	3	1179.762	1180
9	Tejedor Alonso et al. 2015 [48]	2010	3	47021031	2	2	2.51	2	1	2	3	1180.228	1180
10	Tejedor Alonso et al. 2011 [49]	2002	3	250	2	2	1.7	2	2	2	3	.00425	1
11	Tejedor Alonso et al. 2012 [20]	2005	3	150	2	4	104	2	2	2	3	.156	1
11	Tejedor Alonso et al. 2012 [20]	2004	3	150	2	4	120	2	2	2	3	.18	1
12	Hoyos-Bachiloglu et al. 2014 [50]	2005.5	4	16425532	2	2	1.41	2	2	2	3	231.6	232
13	Beyer et al. 2012 [27]	2009	3	3442675	2	5	1.63	1	2	2	3	56.1156	56
13	Beyer et al. 2012 [27]	2010	3	3460725	2	5	2.17	1	2	2	3	75.09773	75
13	Beyer et al. 2012 [27]	2008	3	3431675	2	5	4.52	1	2	2	3	155.1117	155
14	Stewart & Ewan 1996 [51]	1993	3	350	2	5	2.57	1	2	2	3	.008995	1
14	Stewart & Ewan 1996 [51]	1994	3	350	2	5	10.29	1	2	2	3	.036015	1
15	Mulla & Simons 2013 [17]	2005.5	2	22778123	2	2	2.65	2	2	2	3	603.6203	604
16	Mulla & Simon 2007 [52]	2001	2	16410669	2	2	2.69	2	2	2	3	441.447	441
17	Mullins 2007 [53]	1993.5	5	330	2	2	3.62	2	2	2	3	.011946	1
17	Mullins 2007 [53]	2004.5	5	330	2	2	8.03	2	2	2	3	.026499	1
18	Mullins et al. 2016 [54]	1997	5	18467588	2	2	5	2	2	2	3	923.3794	923
18	Mullins et al. 2016 [54]	2013	5	23150729	2	2	19.2	2	2	2	3	4444.94	4445
19	Mullins et al. 2015 [24]	1998.5	5	18906936	2	2	6.3	2	2	2	3	1191.137	1191
19	Mullins et al. 2015 [24]	2004.5	5	20274282	2	2	10.6	2	2	2	3	2149.074	2149
19	Mullins et al. 2015 [24]	2005.5	5	20606228	2	2	12.2	2	2	2	3	2513.96	2514
19	Mullins et al. 2015 [24]	2011.5	5	22911375	2	2	17.7	2	2	2	3	4055.313	4055
20	Mullins 2003 [56]	1997.5	5	330	2	6	12.89	2	2	2	3	.042537	1
21	Mullins et al. 2009 [57]	2004.5	5	15057146	2	2	14.6	2	2	2	3	2198.343	2198
22	Poulos et al. 2007 [58]	1993.5	5	19308681	2	2	3.7	2	2	2	3	714.4212	714
22	Poulos et al. 2007 [58]	2004.5	5	19308681	2	2	10.8	2	2	2	3	2085.338	2085
23	Gaeta et al. 2007 [59]	1998.5	2	296650718	2	5	3.8	2	2	2	3	11272.73	11273
24	Calvani et al. 2008 [60]	2001	3	861062	1	4	3.95	2	2	2	3	34.01195	34
24	Calvani et al. 2008 [60]	2003	3	866111	1	4	6.12	2	2	2	3	53.00599	53
24	Calvani et al. 2008 [60]	2002	3	860046	1	4	6.4	2	2	2	3	55.04295	55
24	Calvani et al. 2008 [60]	2000	3	866989	1	4	7.04	2	2	2	3	61.03603	61
25	Clark et al. 2014 [61]	2005	2	43000000	2	4	3.98	2	1	2	3	1711.4	1711
26	Smit et al. 2005 [62]	2001	1	1500000	2	5	4.7	2	1	2	3	70.5	71
27	Kivistö et al. 2016 [63]	2005	3	1248284	1	2	6.03	2	2	2	3	75.27153	75
27	Kivistö et al. 2016 [63]	2005	3	2164270	1	2	7.76	2	2	2	3	167.9474	168
28	McIntyre et al. 2005 [64]	2002	2	798762	2	3	6.89	2	2	2	2	55.0347	55
29	Norredam et al. 2016 [65]	2002	3	867850	2	1	7.14	2	2	2	3	61.96449	62
30	Hananashvili et al. 2016 [21]	2008	1	326340	1	4	7.35	2	2	1	3	23.98599	24
30	Hananashvili et al. 2016 [21]	2010	1	357640	1	4	7.83	2	2	1	3	28.00321	28
30	Hananashvili et al. 2016 [21]	2009	1	350840	1	4	8.55	2	2	1	3	29.99682	30
30	Hananashvili et al. 2016 [21]	2011	1	364040	1	4	21.15	2	2	1	3	76.99446	77
30	Hananashvili et al. 2016 [21]	2012	1	364040	1	4	36.26	2	2	1	3	132.0009	132
31	Harduar-Morano et al. 2011 [66]	2005.5	2	18057130	2	5	7.62	2	2	2	3	1375.953	1376
32	Helbling et al. 2004 [5]	1996	3	940	2	4	7.87	1	2	2	3	.073978	1
32	Helbling et al. 2004 [5]	1997	3	940	2	4	9.15	1	2	2	3	.08601	1
32	Helbling et al. 2004 [5]	1998	3	940	2	4	9.79	1	2	2	3	.092026	1
33	Ma et al. 2014 [68]	2007	2	301600000	2	4	8.22	2	2	2	3	24791.52	24792
33	Ma et al. 2014 [68]	2006	2	304100000	2	4	8.46	2	2	2	3	25726.86	25727
33	Ma et al. 2014 [68]	2008	2	299400000	2	4	9.32	2	2	2	3	27904.08	27904
33	Ma et al. 2014 [68]	2009	2	307000000	2	4	9.62	2	2	2	3	29533.4	29533
34	Manivannan et al. 2014 [69]	2004.5	9	130	2	5	9.69	2	2	2	3	.012597	1
35	Lauritano et al. 2013 [70]	2009.5	3	150000	1	5	12	1	2	2	3	18	18
36	Motosue et al. 2017 [71]	2005	2	24802817	2	5	14.2	2	1	2	3	3522	3522
36	Motosue et al. 2017 [71]	2006	2	26006369	2	5	15.7	2	1	2	3	4083	4083
36	Motosue et al. 2017 [71]	2007	2	25727273	2	5	17.6	2	1	2	3	4528	4528
36	Motosue et al. 2017 [71]	2008	2	25201058	2	5	18.9	2	1	2	3	4763	4763
36	Motosue et al. 2017 [71]	2009	2	24085308	2	5	21.1	2	1	2	3	5082	5082
36	Motosue et al. 2017 [71]	2010	2	24039648	2	5	22.7	2	1	2	3	5457	5457
36	Motosue et al. 2017 [71]	2011	2	25080000	2	5	25	2	1	2	3	6270	6270
36	Motosue et al. 2017 [71]	2012	2	26389892	2	5	27.7	2	1	2	3	7310	7310
36	Motosue et al. 2017 [71]	2013	2	27208481	2	5	28.3	2	1	2	3	7700	7700
36	Motosue et al. 2017 [71]	2014	2	26213287	2	5	28.6	2	1	2	3	7497	7497
37	Yang et al. 2017 [72]	2008	1	49218985	2	4	15.68	2	2	2	3	7717.537	7718
37	Yang et al. 2017 [72]	2009	1	49379208	2	4	17.62	2	2	2	3	8700.617	8701
37	Yang et al. 2017 [72]	2010	1	49552855	2	4	19.16	2	2	2	3	9494.327	9494
37	Yang et al. 2017 [72]	2011	1	49744659	2	4	19.47	2	2	2	3	9685.285	9685
37	Yang et al. 2017 [72]	2012	1	49952244	2	4	23.18	2	2	2	3	11578.93	11579
37	Yang et al. 2017 [72]	2013	1	50169242	2	4	25	2	2	2	3	12542.31	12542
37	Yang et al. 2017 [72]	2014	1	50385560	2	4	32.15	2	2	2	3	16198.96	16199
38	Lee et al. 2017 [74]	2005	2	134953	2	4	20.75	1	2	1	3	28.00275	28
38	Lee et al. 2017 [74]	2004	2	133195	2	4	36.04	1	2	1	3	48.00348	48
38	Lee et al. 2017 [74]	2001	2	126737	2	4	42.61	1	2	1	3	54.00264	54
38	Lee et al. 2017 [74]	2006	2	137293	2	4	43.7	1	2	1	3	59.99704	60
38	Lee et al. 2017 [74]	2003	2	131196	2	4	46.5	1	2	1	3	61.00614	61
38	Lee et al. 2017 [74]	2010	2	144248	2	4	49.22	1	2	1	3	70.99887	71
38	Lee et al. 2017 [74]	2002	2	129132	2	4	49.56	1	2	1	3	63.99782	64
38	Lee et al. 2017 [74]	2008	2	141527	2	4	52.29	1	2	1	3	74.00447	74
38	Lee et al. 2017 [74]	2007	2	139369	2	4	59.55	1	2	1	3	82.99424	83
38	Lee et al. 2017 [74]	2009	2	143521	2	4	61.32	1	2	1	3	88.00708	88
39	Brown et al. 2001 [6]	1998.5	5	485000	1	5	29.28	2	2	2	3	142.008	142
40	Yocum et al. 1999 [76]	1985	2	97934	2	4	31.45	2	2	2	3	30.80024	31
41	Tanno et al. 2017 [78]	2014	3	270	2	2	32.96	2	2	2	3	.088992	1
42	Moro Moro et al. 2011 [19]	2004.5	3	250	2	5	42.6	2	2	2	3	.1065	1
43	Buka et al. 2015 [79]	2012	3	891159	2	5	47.8	2	2	2	3	425.974	426
44	Anandan et al. 2009 [80]	2004.5	3	5094800	2	2	52	2	2	2	3	2649.296	2649
45	Simons et al. 2002 [81]	1998.5	2	1147694	2	3	190.8	2	2	2	1	2189.8	2190
46	Pourang et al. 2017 [18]	2008	2	2531563	2	7	307.9	2	2	2	3	7794.682	7795
46	Pourang et al. 2017 [18]	2009	2	2531563	2	7	308.4	2	2	2	3	7807.34	7807
46	Pourang et al. 2017 [18]	2011	2	2531563	2	7	309.9	2	2	2	3	7845.313	7845
46	Pourang et al. 2017 [18]	2010	2	2531563	2	7	315.4	2	2	2	3	7984.549	7985
46	Pourang et al. 2017 [18]	2012	2	2531563	2	7	328.7	2	2	2	3	8321.248	8321
